# Supplementary material for: Exploration of an alternative reconstructed individual patient data-based approach for budget impact analysis of anticancer drugs
Source: Cost Eff Resour Alloc. 2023 Jun 11;21:38. doi: 10.1186/s12962-023-00447-7 (PMC10259044; doi:10.1186/s12962-023-00447-7)
Supplement: Supplementary file 1 — Additional file 1: Appendix 1. First-reconstructed IPD based on pembrolizumab surival curves in MSI-H advanced colorectal cancer. [file 12962_2023_447_MOESM1_ESM.xlsx]

## Sheet: 封面 
					44593

## Sheet: 基本信息 
		产品信息
	药品名称
		通用名称：斯鲁利单抗注射液
		商品名称：汉倍华®
		英文名称：Serplulimab Injection
	活性成分
		斯鲁利单抗（通过DNA重组技术由中国仓鼠卵巢细胞制得的重组抗程序性死亡受体1人源化单克隆抗体）
	中国申请上市适应症
		经过标准治疗失败的、不可切除或转移性高度微卫星不稳定型（Microsatellite Instability-High，MSI-H）或错配修复缺陷型（Mismatch repair deficiency，dMMR）实体瘤
	中国申请医保准入适应症
		经过标准治疗失败的、不可切除或转移性高度微卫星不稳定型（Microsatellite Instability-High，MSI-H）或错配修复缺陷型（Mismatch repair deficiency，dMMR）结直肠癌
		药物经济学评价模型信息
	项目团队
		中国药科大学 药物经济学评价研究中心
	项目负责
		李洪超
	模型构建
		马越 王欣恬 叶雨昕 周己婷
	模型版本
		1
	日期
		2022-02-08
	类型
		预算影响分析模型
	适用地区
		中国
	目标人群
		经过标准治疗失败的、不可切除或转移性高度微卫星不稳定型MSI-H/dMMR结直肠癌患者
	研究角度
		中国基本医疗保险支付方
	研究时限
		3年，基线年为2022年，预测年为2023-2025年
	模型主要假设
		1.以各治疗方案临床试验报告的生存曲线所重构的IPD代替患者实际治疗时长
		2.假设不区分城乡居民基本医疗保险、城镇在职职工医疗保险和城镇退休职工医疗保险，按照国家医疗保障局提供住院报销比例65%、门诊报销比例50%；
		3.假设斯鲁利单抗上市后的竞品包括帕博丽珠单抗、替雷利珠单抗、恩沃利单抗、呋喹替尼和瑞戈非尼，并为替代关系
		4.假设所有处理不良反应及后续治疗用药中有70%在医保支付范围内
	参数页单元格颜色说明
		空白单元格为可调整参数单元格，有颜色填充的单元格为不可调整单元格（固定设置或根据已有数据计算得到）

## Sheet: 模型结构
		预算影响分析模型结构图
		注：
		CRC：结直肠癌
		MSI-H/dMMR：微卫星高度不稳定/错配修复缺陷

## Sheet: 模型结果
	模型结果
	基础分析结果									单因素敏感性分析结果									情境分析结果
	医保报销预算影响	2022	2023E	2024E	2025E
	医保报销的门诊+住院总费用（万元）	#REF!	#REF!	#REF!	#REF!
	医保报销的门诊总费用	#REF!	#REF!	#REF!	#REF!
	医保报销的住院总费用	#REF!	#REF!	#REF!	#REF!
	医保报销预算影响	2022	2023E	2024E	2025E
	医保报销的门诊+住院总费用（万元）	#REF!	#REF!	#REF!	#REF!
	2021年医保基金总收入占比	#REF!	#REF!	#REF!	#REF!
	2021年医保基金总支出占比	#REF!	#REF!	#REF!	#REF!
	2021年医保基金总收入（亿元）	28727.6
	2021年医保基金总支出（亿元）	24043.1
																															h

## Sheet: 人口预测
	中国总人口数预测
	年份	人口数（万人）	预测趋势	95%CI下限	95%CI上限	数据来源
	2000	126743				中国统计年鉴2020[1]
	2001	127627
	2002	128453
	2003	129227
	2004	129988
	2005	130756
	2006	131448
	2007	132129
	2008	132802
	2009	133450
	2010	134091
	2011	134916
	2012	135922
	2013	136726
	2014	137646
	2015	138326
	2016	139232
	2017	140011
	2018	140541
	2019	141008
	2020	141212
	2021		142018	141666	142371
	2022		142767	141887	143647
	2023		143516	142241	144790
	2024		144264	142550	145979
	2025		145013	142818	147209
	数据来源
	[1]《中国统计年鉴—2021》编委会和编辑出版人员 《中国统计年鉴—2021》编委会和编辑出版人员[S].

## Sheet: 目标人群
	目标人群计算参数
			参数值	来源
		2022年结直肠癌发病率	0.0004535	[1]、[2]
		结直肠癌发病率年增长率	0.0438628	[1]
		MSI-H/dMMR结直肠癌患者比例	0.0625	[2]
		不可切除或转移性MSI-H/dMMR结直肠癌患者比例	0.5	[2]
		经标准治疗失败的MSI-H/dMMR结直肠癌患者比例	0.75	[2]
		MSI-H/dMMR结直肠癌患者就诊率	0.65	[2]				实际患有MSI-H结直肠癌患者就诊的比例
		MSI-H/dMMR结直肠癌患者就诊率年增长率	0.1	[2]
		MSI-H/dMMR检测率	0.5	[2]				就诊后进行MSI-H基因检测的比例
		MSI-H/dMMR结直肠癌患者治疗率	0.5	[2]
		MSI-H/dMMR结直肠癌患者治疗率年增长率	0.1	[2]				检测MSI-H后进行治疗的比例
		基本医疗保险覆盖率	0.968	[3]
	目标人群
			基线年	预测年	预测年	预测年
			2022	2023	2024	2025
		中国总人口数（万人）	142767	143516	144264	145013
		结直肠癌患者人数	64.7448	67.9392	71.2892	74.8023
		MSI-H/dMMR结直肠癌患者人数	4.04655	4.2462	4.45557	4.67515
		经标准治疗失败、不可切除或转移性MSI-H/dMMR结直肠癌患者人数	2.02328	2.1231	2.22779	2.33757
		就诊的经标准治疗失败的不可切除或转移性MSI-H/dMMR结直肠癌患者人数	1.31513	1.51802	1.75215	2.02235
		就诊、进行检测且接受治疗的经标准治疗失败的不可切除或转移性MSI-H/dMMR结直肠癌患者人数	0.328782	0.417454	0.530027	0.672937
		目标人群总数（人）	3287.82	4174.54	5300.27	6729.37
	来源
	[1] 全球疾病负担数据库(Global Burden of Disease,GBD), http://ghdx.healthdata.org/gbd-results-tool
	[2] 专家访谈结果
	[3]《全国第六次卫生服务统计调查报告》,http://www.nhc.gov.cn/mohwsbwstjxxzx/s2908/202101/0838723e3f3a4adb835d970abd551665.shtml

## Sheet: 药品成本 (2)
	药品成本
	患者平均体重（kg）
	每月天数（天/月）
	每周天数（天/周）
	每年月数（月/年）
	PFS期患者每月住院天数（天）
		斯鲁利单抗	帕博利珠单抗	纳武利尤单抗	纳武利尤单抗+伊匹木单抗		恩沃利单抗	呋喹替尼	瑞戈非尼	化疗	化疗+贝伐珠单抗	化疗+西妥昔单抗
	药品单价（元/单位）
	药品用法用量
	药品成本（元/年）
	患者用药依从性
	PAP/药品折扣
	各方案目标人群人数
		斯鲁利单抗	帕博利珠单抗	纳武利尤单抗	纳武利尤单抗+伊匹木单抗		恩沃利单抗	呋喹替尼	瑞戈非尼	化疗	化疗+贝伐珠单抗	化疗+西妥昔单抗
	中位PFS
	中位OS
	2022年使用各方案的患者数量
		斯鲁利单抗	帕博利珠单抗	纳武利尤单抗	纳武利尤单抗+伊匹木单抗		恩沃利单抗	呋喹替尼	瑞戈非尼	化疗	化疗+贝伐珠单抗	化疗+西妥昔单抗
	PFS阶段患者数量
	PD阶段患者数量
	2023年使用各方案的患者数量
		斯鲁利单抗	帕博利珠单抗	纳武利尤单抗	纳武利尤单抗+伊匹木单抗		恩沃利单抗	呋喹替尼	瑞戈非尼	化疗	化疗+贝伐珠单抗	化疗+西妥昔单抗
	PFS阶段患者数量
	PD阶段患者数量
	2024年使用各方案的患者数量
		斯鲁利单抗	帕博利珠单抗	纳武利尤单抗	纳武利尤单抗+伊匹木单抗		恩沃利单抗	呋喹替尼	瑞戈非尼	化疗	化疗+贝伐珠单抗	化疗+西妥昔单抗
	PFS阶段患者数量
	PD阶段患者数量
	2025年使用各方案的患者数量
		斯鲁利单抗	帕博利珠单抗	纳武利尤单抗	纳武利尤单抗+伊匹木单抗		恩沃利单抗	呋喹替尼	瑞戈非尼	化疗	化疗+贝伐珠单抗	化疗+西妥昔单抗
	PFS阶段患者数量
	PD阶段患者数量
	杰洛利单抗价格（元/瓶）
	杰洛利单抗规格（mg/瓶）
	杰洛利单抗每周期用药剂量（mg/kg/2w）
	使用杰洛利单抗的R/R PTCL患者中位无进展生存期（m）
	杰洛利单抗用药周期（w）
	杰洛利单抗每周期用药量（mg/2w）
	每周期用药瓶数（瓶/2w）
	杰洛利单抗年用药周期数（2w）
	西达本胺价格（元/盒）
	西达本胺规格（mg/盒）
	使用西达本胺的R/R PTCL患者中位无进展生存期（m）
	西达本胺用药周期（w）
	西达本胺每周期用药量（mg）
	西达本胺每周期用药盒数（盒/w）
	西达本胺每年用药周期数

## Sheet: 市场份额
	市场份额
																																			8
	市场情境一：斯鲁利单抗未纳入医保目录
	年份 治疗方案	基线年	预测年	预测年	预测年	是否2023年进入医保目录				年份 治疗方案	基线年	预测年	预测年	预测年	是否2023年进入医保目录
		2022	2023	2024	2025						2022	2023	2024	2025
	斯鲁利单抗	0.05	0.1	0.16	0.24	否				斯鲁利单抗	0.05	0.1	0.16	0.24	否
	帕博利珠单抗	0.15	0.14	0.12	0.08	否				帕博利珠单抗	0.15	0.14	0.12	0.08	否
	替雷丽珠单抗	0.35	0.34	0.33	0.32	否				替雷丽珠单抗	0.35	0.34	0.33	0.32	否
	恩沃利单抗	0.23	0.22	0.21	0.2	否				恩沃利单抗	0.23	0.22	0.21	0.2	否
	呋喹替尼	0.1	0.09	0.08	0.07	是				呋喹替尼	0.1	0.09	0.08	0.07	是
	瑞戈非尼	0.12	0.11	0.1	0.09	是				瑞戈非尼	0.12	0.11	0.1	0.09	是
	市场情境二：斯鲁利单抗纳入医保目录情形
	年份 治疗方案	基线年	预测年	预测年	预测年	是否2023年进入医保目录				年份 治疗方案	基线年	预测年	预测年	预测年	是否2023年进入医保目录
		2022	2023	2024	2025						2022	2023	2024	2025
	斯鲁利单抗	0.05	0.2	0.4	0.65	是				斯鲁利单抗	0.05	0.2	0.4	0.65	是
	帕博利珠单抗	0.15	0.1	0.06	0.02	否				帕博利珠单抗	0.15	0.1	0.06	0.02	否
	替雷丽珠单抗	0.35	0.32	0.25	0.2	否				替雷丽珠单抗	0.35	0.32	0.25	0.2	否
	恩沃利单抗	0.23	0.2	0.15	0.08	否				恩沃利单抗	0.23	0.2	0.15	0.08	否
	呋喹替尼	0.1	0.08	0.06	0.01	是				呋喹替尼	0.1	0.08	0.06	0.01	是
	瑞戈非尼	0.12	0.1	0.08	0.04	是				瑞戈非尼	0.12	0.1	0.08	0.04	是

## Sheet: 药品成本
	药品成本
		模型参数	数据来源
	患者平均体重（kg）	60	[1]
	患者平均体表面积（m2）	1.6	[1]
	PFS期患者每月住院天数（天）	2	[2]
	每月天数（天/月）	30	[3]
	每周天数（天/周）	7	[3]
	每年月数（月/年）	12	[3]
		斯鲁利单抗	帕博利珠单抗	替雷利珠	恩沃利单抗	呋喹替尼	瑞戈非尼	数据来源
	价格（元/瓶）	5588	17918	1450	5980	2646	4829.44	[4]
	规格（mg/瓶）	100	100	100	200	35	1120	[5]
	每周期用药剂量（mg）	3	200	200	200	5	160	[5]
	用药周期（w）	2	3	3	4	4	4
	每用药周期用药量（mg/周期）	180	200	200	800	105	3360
	每用药周期用药瓶数（瓶/周期）	2	2	2	4	3	3
	第一年患者平均PFS状态治疗时长（月）	4.44391	#REF!	5.08158	4.65425	3.43618	2.24461	[6-11]
	第一年患者平均PD状态治疗时长（月）	1.04406	#REF!	0.48386	1.16031	1.6492	2.45572
	第二年患者平均PFS状态治疗时长（月）	6.33514	#REF!	7.40224	5.89916	1.46881	0.292219
	第二年患者平均PD状态治疗时长（月）	2.01706	#REF!	2.10188	4.48672	3.50084	2.08971
	第三年患者平均PFS状态治疗时长（月）	5.61902	#REF!	4.22958	2.94278	0.0957794	0
	第三年患者平均PD状态治疗时长（月）	1.00068	#REF!	2.77752	6.25237	1.378	0
	第四年患者平均PFS状态治疗时长（月）	5.52101	#REF!	2.37315	1.41826	0	0
	第四年患者平均PD状态治疗时长（月）	0.735167	#REF!	2.96956	7.00977	0.489263	0
	患者用药依从性	0.9	0.9	0.9	0.9	0.9	0.9	[2]
	药品成本（元/月）	21553.7	46074.9	3728.57	23065.7	7654.5	13970.9
	来源
	[1]国家医保局推荐数据
	[2]专家咨询
	[3]研究假设
	[4]米内网
	[5]药品说明书
	[6]斯鲁利单抗临床试验
	[7]André T, Shiu KK, Kim TW, et al. Pembrolizumab in Microsatellite-Instability-High Advanced Colorectal Cancer. N Engl J Med. 2020 Dec 3;383(23):2207-2218.
	[8]Li J, Xu Y, Zang AM, et al. Updated analysis from a phase 2 study of tislelizumab (TIS) monotherapy in patients (pts) with previously treated, locally advanced, unresectable/metastatic microsatellite instability-high (MSI-H)/mismatch repair-deficient (dMMR) solid tumors. 2022 ASCO-GI, abstract 1.
	[9]Li J, Deng Y, Zhang W, et al. Subcutaneous envafolimab monotherapy in patients with advanced defective mismatch repair/microsatellite instability high solid tumors. J Hematol Oncol. 2021 Jun 21;14(1):95.
	[10]Li J, Qin S, Xu RH, et al. Effect of Fruquintinib vs Placebo on Overall Survival in Patients With Previously Treated Metastatic Colorectal Cancer: The FRESCO Randomized Clinical Trial. JAMA. 2018 Jun 26;319(24):2486-2496.
	[11]Li J, Qin S, Xu R, et al.Regorafenib plus best supportive care versus placebo plus best supportive care in Asian patients with previously treated metastatic colorectal cancer (CONCUR): a randomised, double-blind, placebo-controlled, phase 3 trial. Lancet Oncol. 2015 Jun;16(6):619-29.

## Sheet: 随访+住院+管理成本
	随访
			PFS
	诊断检查项目	使用人群比例	频率（次/年）A类	频率（次/年）B类	单次成本	数据来源
	体格检查（一般状况评价、腹部视诊和触诊）	1	4	6	22.1475	[1]、[2]
	体格检查（直肠指检）	1	4	6	8.5
	实验室检查（血常规）	1	4	6	15.625
	实验室检查（尿常规）	1	4	6	7.165
	实验室检查（生化检查_肝肾）	1	4	6	164.46
	肿瘤标志物（癌胚抗原CEA,糖类抗原CA199)	1	4	6	117.25
	肠镜检查	0	4	6	177.167
	CT（胸腹/盆）	1	4	6	812
	MRI（胸腹/盆）	0.4	4	6	476.625
	PET⁃CT	0.055	4	6	5480.62															随访成本（元/年）	住院成本（元/年）
																			化疗+贝伐珠单抗 组
																			化疗+西妥昔单抗组
	住院
	住院项目	每日成本（元/天）	PFS状态每月住院天数						数据来源
			斯鲁利单抗组	帕博利珠单抗组	替雷丽珠单抗组	恩沃利单抗组	呋喹替尼组	瑞戈非尼组
	床位费	34.35	2	2	2	2	2	2	[1]、[2]
	护理费	21	2	2	2	2	2	2
	监测费	192	2	2	2	2	2	2
	管理
	项目	成本（元/次）	斯鲁利单抗组（次/年）	帕博利珠单抗组	替雷丽珠单抗组	恩沃利单抗组	呋喹替尼组	瑞戈非尼组	数据来源
	管理费	10	26	13	17	13	0	0	[1]、[2]
	随访、住院及管理成本
		随访成本（元/月）	住院成本（元/月）	管理成本（元/月）
	斯鲁利单抗组	546.411	494.7	21.6667
	帕博利珠单抗组	546.411	494.7	10.8333
	替雷丽珠单抗组	546.411	494.7	14.1667
	恩沃利单抗组	546.411	494.7	3.25
	呋喹替尼组	819.616	494.7	0
	瑞戈非尼组	819.616	494.7	0
	来源
	[1]成本来自各省市医疗服务项目价格相应项目中位数
	[2]比例与频率来自专家访谈结果

[truncated: 18 more sheets: 不良反应处理成本, 后续治疗成本, 医保报销, 参数列表, 成本计算, 基础分析, 单因素敏感性分析, 情境分析, 斯鲁利单抗, Introduction, Pembrolizumab_1st-rec IPD, Pembrolizumab_2nd-rec IPD1, Assigning randomized time & DOT, Multiple replacement sampling, 替雷利珠单抗, 恩沃利单抗, 呋喹替尼, 瑞戈非尼]
